# Supplementary material for: Creation of a Métis-Specific Instrument for Cancer Screening: A Scoping Review of Cancer-Screening Programs and Instruments
Source: Curr Oncol. 2023 Nov 9;30(11):9849–59. doi: 10.3390/curroncol30110715 (PMC10670396; doi:10.3390/curroncol30110715)
Supplement: Supplementary file 1 [file curroncol-30-00715-s001.zip]

Archive with 2 entries (2 files):
- File S1. MNA Cancer Screening Questionnaire_Oct 18.pdf
- Table S1.pdf
